# Supplementary material for: A comparative analysis of heterogeneity in lung cancer screening effectiveness in two randomised controlled trials
Source: Nat Commun. 2025 Aug 28;16:8060. doi: 10.1038/s41467-025-63471-6 (PMC12394595; doi:10.1038/s41467-025-63471-6)
Supplement: Supplementary file 3 — Supplementary Data 1 [file 41467_2025_63471_MOESM3_ESM.xlsx]

## Sheet: Supplementary data 1
Baseline Characteristics of NELSON and NLST Participants by lung cancer mortality
	NELSON (10-year follow-up from randomization)						NLST (7-year follow-up from randomization)
	Screening group			Control group			CT-group			CXR-group
	No lung cancer mortality	Lung cancer mortality	p-value	No lung cancer mortality	Lung cancer mortality	p-value	No lung cancer mortality	Lung cancer mortality	p-value	No lung cancer mortality	Lung cancer mortality	p-value
Number (percent) of participants	7230	171	Not evaluated	7178	229	Not evaluated	26252	449	Not evaluated	26176	528	Not evaluated
	-0.9769	-0.0231		-0.9691	-0.0309		-0.9832	-0.0168		-0.9802	-0.0198
Lung cancer diagnosis (number, row percentages)			Not evaluated			Not evaluated			Not evaluated			Not evaluated
No	7002	0		7063	0		25613	0		25737	0
	-1	0		-1	0		-1	0		-1	0
Yes	228	171		115	229		639	449		439	528
	-0.5714	-0.4286		-0.3343	-0.6657		-0.5873	(41.27%		-0.454	-0.546
Histology
(number, column percentages)
Adenocarcinoma	139	81	Not evaluated	55	97	Not evaluated	383	171	Not evaluated	209	222	Not evaluated
	-0.6096	-0.4737		-0.4783	-0.4236		-0.5994	-0.3808		-0.4761	-0.4205
Other lung cancers (Including Neoplasm (malignant) & non small cell cancer, not otherwise specified)	38	18		12	25		66	70		56	106
	-0.1667	-0.1053		-0.1043	-0.1092		-0.1033	-0.1559		-0.1276	-0.2008
Neoplasm (malignant) & non small cell cancer, not otherwise specified	25	15		11	17		50	51		38	83
	-0.1096	-0.0877		-0.0957	-0.0742		-0.0782	-0.1136		-0.0866	-0.1572
Small cell	7	40		12	44		37	98		41	111
	-0.0307	-0.2339		-0.1043	-0.1921		-0.0579	-0.2183		-0.0934	-0.2102
Squamous	44	31		36	63		147	102		130	82
	-0.193	-0.1813		-0.313	-0.2751		-0.23	-0.2272		-0.2961	-0.1553
Histology unknown	0	1		0	0		6	8		3	7
	0	-0.0058		0	0		-0.0094	-0.0178		-0.0068	-0.0133
Age in years
Median (IQR)	58	61	1.417e-07	58	61	1.705e-11	60	64	2.2e-16	60	64	2.2e-16
	(54-62)	(57-65)		(54-62)	(57-66)		(57-65)	(59-68)		(57-65)	(59-68)
Missing	3	0		1	0		0	0		0	0
	-0.0004	0		-0.0001	0		0	0		0	0
Sex
Males	6049	148	0.3465	6034	198	0.359	15457	298	0.001383	15423	323	0.3044
	-0.8367	-0.8655		-0.8406	-0.8646		-0.5888	-0.6637		-0.5892	-0.6117
Females	1181	23		1142	31		10795	151		10753	205
	-0.1633	-0.1345		-0.1591	-0.1354		-0.4112	-0.3363		-0.4108	-0.3883
Missing	0	0		2	0		0	0		0	0
	0	0		-0.0003	0		0	0		0	0
Race or ethnic group (column percentages)
Non-Hispanic White	Not inquired in NELSON	Not inquired in NELSON	Not inquired in NELSON	Not inquired in NELSON	Not inquired in NELSON	Not inquired in NELSON	23523	411	0.05617	23453	473	0.1638
							-0.896	-0.9154		-0.896	-0.8958
Non-Hispanic Black	Not inquired in NELSON	Not inquired in NELSON		Not inquired in NELSON	Not inquired in NELSON		1168	18		1144	30
							-0.0445	-0.0401		-0.0437	-0.0568
Asian	Not inquired in NELSON	Not inquired in NELSON		Not inquired in NELSON	Not inquired in NELSON		539	7		516	8
							-0.0205	-0.0156		-0.0197	-0.0152
American Indian	Not inquired in NELSON	Not inquired in NELSON		Not inquired in NELSON	Not inquired in NELSON		80	3		79	2
or Alaskan Native							-0.003	-0.0067		-0.003	-0.0038
Native Hawaiian	Not inquired in NELSON	Not inquired in NELSON		Not inquired in NELSON	Not inquired in NELSON		84	3		96	1
or Pacific Islander							-0.0032	-0.0067		-0.0037	-0.0019
Hispanic	Not inquired in NELSON	Not inquired in NELSON		Not inquired in NELSON	Not inquired in NELSON		477	2		452	3
							-0.0182	(0.45%0		-0.0173	-0.0057
Missing	Not inquired in NELSON	Not inquired in NELSON		Not inquired in NELSON	Not inquired in NELSON		381	5		436	11
							-0.0145	-0.0111		-0.0167	-0.0208
Education (PLCOm2012 classification) (column percentages)
Less than high school graduate	3403	107	0.0025	3408	127	0.07	1597	42	0.0004998	1558	46	0.0004998
	-0.4707	-0.6257		-0.4748	-0.5546		-0.0608	-0.0935		-0.0595	-0.0871
High school graduate	1142	20		1162	37		6142	128		6278	155
	-0.158	-0.117		-0.1619	-0.1616		-0.234	-0.2851		-0.2398	-0.2936
Post high school training	535	9		490	13		3664	67		3609	89
	-0.074	-0.0526		-0.0683	-0.0568		-0.1396	-0.1492		-0.1379	-0.1686
Some college	0	0		0	0		6073	109		5965	116
	0	0		0	0		-0.2313	-0.2428		-0.2279	-0.2197
College graduate	1457	21		1419	36		4446	55		4379	60
	-0.2015	-0.1228		-0.1977	-0.1572		-0.1694	-0.1225		-0.1673	-0.1136
Postgraduate/professional	577	11		604	11		3745	35		3764	52
	-0.0798	-0.0643		-0.0841	-0.048		-0.1427	-0.078		-0.1438	-0.0985
Missing	116	3		95	5		585 (2.23%)	13		623	10
	-0.016	-0.0175		-0.0132	-0.0218			-0.029		-0.0238	-0.0189
BMI (kg/m2)
Mean (SD)	26.14	26.31	0.7635	26.17	25.23	0.00051	27.9	26.95	7.823e-05	27.9	26.8	3.384e-08
	-3.46	-3.67		-3.44	-3.08		-5.03	-4.76		-5.04	-4.84
Missing	331	9		335	12		147	5		201	6
	-0.0458	-0.0526		-0.0467	-0.0524		-0.0056	-0.0111		-0.0077	-0.0114
COPD
No	4275	91	0.2843	4287	134	0.013	24823	394	2.322e-08	24687	481	0.008427
	-0.5913	-0.5322		-0.5972	-0.5852		-0.9456	-0.8775		-0.9431	-0.9109
Yes	401	12		396	23		1294	52		1300	40
	-0.0555	-0.0702		-0.0552	-0.1004		-0.0493	-0.1158		-0.0497	-0.0758
Missing	2554	68		2495	72		135	3		189	7
	-0.3532	-0.3977		-0.3476	-0.3144		-0.0051	-0.0067		-0.0072	-0.0133
Emphysema (column percentages)
No	4541	98	0.4527	4568	139	0.03687	24153	370	6.974e-11	24030	452	1.196e-06
	-0.6281	-0.5731		-0.6364	-0.607		-0.92	-0.8241		-0.918	-0.8561
Yes	199	6		198	12		1977	76		1958	72
	-0.0275	-0.0351		-0.0276	-0.0524		-0.0753	-0.1693		-0.0748	-0.1364
Missing	2490	67		2412	78		122	3		188	4
	-0.3444	-0.3918		-0.336	-0.3406		-0.0046	-0.0067		-0.0072	-0.0076
Personal History of cancer (column percentages)
No	6817	159	0.3717	6778	213	0.273	25069	411	0.0006184	24825	494	0.2873
	-0.9429	-0.9298		-0.9443	-0.9301		-0.9549	-0.9154		-0.9484	-0.9356
Yes	358	11		347	15		1057	34		1176	29
	-0.0495	-0.0643		-0.0483	-0.0655		-0.0403	-0.0757		-0.0449	-0.0549
Missing	55	1		53	1		126	4		175	5
	-0.0076	-0.0058		-0.0074	-0.0044		-0.0048	-0.0089		-0.0067	-0.0095
Family history (column percentages)
No	Not inquired in NELSON	Not inquired in NELSON	Not inquired in NELSON	Not inquired in NELSON	Not inquired in NELSON	Not inquired in NELSON	20148	325	0.06316	20054	378	0.0101
							-0.7675	-0.7238		-0.7661	-0.7159
Yes	Not inquired in NELSON	Not inquired in NELSON		Not inquired in NELSON	Not inquired in NELSON		5697	113		5662	139
							-0.217	-0.2517		-0.2164	-0.2633
Missing	Not inquired in NELSON	Not inquired in NELSON		Not inquired in NELSON	Not inquired in NELSON		407	11		460	11
							-0.0155	-0.0245		-0.0176	-0.0208
Nr. Of relatives (column percentages)
None	Not inquired in NELSON	Not inquired in NELSON	Not inquired in NELSON	Not inquired in NELSON	Not inquired in NELSON	Not inquired in NELSON	20148	325	0.02089	20054	378	0.01615
							-0.7675	-0.7238		-0.7661	-0.7159
1 relative	Not inquired in NELSON	Not inquired in NELSON		Not inquired in NELSON	Not inquired in NELSON		4838	88		4824	114
							-0.1843	-0.196		-0.1843	-0.2159
Two or more	Not inquired in NELSON	Not inquired in NELSON		Not inquired in NELSON	Not inquired in NELSON		859	25		838	25
							-0.0327	-0.0557		-0.032	-0.0473
Missing	Not inquired in NELSON	Not inquired in NELSON		Not inquired in NELSON	Not inquired in NELSON		407	11		460	11
							-0.0155	-0.0245		-0.0176	-0.0208
History of pneumonia (column percentages)
No	Not inquired in NELSON	Not inquired in NELSON	Not inquired in NELSON	Not inquired in NELSON	Not inquired in NELSON	Not inquired in NELSON	20346	330	0.07463	20275	390	0.05576
							-0.775	-0.735		-0.7746	-0.7386
Yes	Not inquired in NELSON	Not inquired in NELSON		Not inquired in NELSON	Not inquired in NELSON		5806	115		5735	134
							-0.2212	-0.2561		-0.2191	-0.2538
Missing	Not inquired in NELSON	Not inquired in NELSON		Not inquired in NELSON	Not inquired in NELSON		100	4		166	4
							-0.0038	-0.0089		-0.0063	-0.0076
Smoking status (column percentages)
Current	3997	122	1.53e-05	3898	155	6.417e-05	13686	168	6.245e-10	13637	182	9.037e-16
	-0.5528	-0.7135		-0.543	-0.6769		-0.5213	-0.3742		-0.521	-0.3247
Former	3229	48		3270	74		12566	281		12539	346
	-0.4466	-0.2807		-0.4556	-0.3231		-0.4787	-0.6258		-0.479	-0.6553
Missing	4	1		10	0		0	0		0	0
	-0.0006	-0.0058		-0.0014	0		0	0		0	0
Smoking duration (continuous)
Mean (SD)	37.75	40.75	2.241e-10	37.47	41.2	3.029e-09	39.75	44.71	2.2e-16	39.76	44.26	2.2e-16
	-6.03	-6.21		-6.02	-6.05		-7.32	-7.03		-7.32	-7.04
Missing	8	0		8	1		0	0		0	0
	-0.0011	0		-0.0011	-0.0044		0	0		0	0
Smoking intensity (cigarettes per day; continuous)
Median (IQR)	18	23	0.0001346	18	18	0.6578	25	30	0.0001628	25	30	0.00488
	(18-23)	(18-28)		(18-23)	(18-28)		(20-35)	(20-40)		(20-31)	(20-40)
Missing	6	0		7	0		0	0		0	0
	-0.0008	0		-0.001	0		0	0		0	0
Pack-years (continuous)
Median (IQR)	37.95	43.7	6.802e-10	37.95	43.2	5.67e-05	48	58.5	2.2e-16	48	56.25	2.2e-16
	(29.70-49.45)	(34.20-59.39)		(29.70-49.45)	(31.95-55.20)		(39-66)	(46-85)		(39-66)	(45-80)
Missing	8	0		8	1		0	0		0	0
	-0.0011	0		-0.0011	-0.0044		0	0		0	0
Smoking cessation duration (continuous, former smokers only)
Median (IQR)	4	4	0.5422	4	4	0.9217	7	5	0.000122	7	7	0.6064
	(1.5-8)	(1.5-8)		(1.5-8)	(1.5-8)		(3-11)	(2-10)		(3-11)	(2-11)
Missing	15	0		18	0		148	2		151	5
	-0.0021	0		-0.0025	0		-0.0108	-0.0119		-0.0111	-0.0275
Table notes: Abbreviations: Adenocarcinoma (ADN), Squamous-cell carcinoma (SQM), Other lung cancers (OTH), Small-cell carcinoma (SCLC), National Lung Screening Trial (NLST), Dutch-Belgian Lung Cancer Screening Trial (Nederlands–Leuvens Longkanker Screenings Onderzoek, NELSON). Differences in distributions of baseline characteristics of participants with and without lung cancer were analyzed with …
