# Supplementary material for: A comparative analysis of heterogeneity in lung cancer screening effectiveness in two randomised controlled trials
Source: Nat Commun. 2025 Aug 28;16:8060. doi: 10.1038/s41467-025-63471-6 (PMC12394595; doi:10.1038/s41467-025-63471-6)
Supplement: Supplementary file 4 — Supplementary Data 2 [file 41467_2025_63471_MOESM4_ESM.xlsx]

## Sheet: Supplementary data 2
Parameter estimates for the second stage of the risk-modelling approach for histology-specific mortality in NELSON
Risk modelling (individual risk-factors)
	Adenocarcinoma	Squamous cell carcinoma	Other lung cancers	Small cell carcinoma
Intercept (standard error)	-5.07	-5.29	-7.04	-6.17
	-0.14	-0.15	-0.43	-0.25
Screening effectiveness (binary) (standard error)	-0.19	-0.75	-0.27	-0.13
	-0.15	-0.22	-0.31	-0.22
Linear predictor of the first stage model (standard error)	51.18	68.6	407.08	152.66
	-5.43	-9.33	-104.26	-26.05
Interaction between the screening effectiveness parameter and the linear predictor of the first stage model (only included in the model when statistically significant) (standard error)	-	-	-	-
Risk modelling (LLPv3 model)
	Adenocarcinoma	Squamous cell carcinoma	Other lung cancers	Small cell carcinoma
Intercept (standard error)	-4.74	-5.14	-6.14	-5.35
	-0.12	-0.16	-0.24	-0.18
Screening effectiveness (binary) (standard error)	-0.21	-0.74	-0.31	-0.11
	-0.15	-0.22	-0.31	-0.22
Linear predictor of the first stage model (standard error)	32.34	30.47	34.52	19.95
	-4.15	-5.82	-7.72	-7.13
Interaction between the screening effectiveness parameter and the linear predictor of the first stage model (only included in the model when statistically significant) (standard error)	-	-	-	-
Risk modelling (PLCOm2012 model)
	Adenocarcinoma	Squamous cell carcinoma	Other lung cancers	Small cell carcinoma
Intercept (standard error)	-4.88	-5.27	-6.1	-5.5
	-0.13	-0.17	-0.24	-0.18
Screening effectiveness (binary) (standard error)	-0.2	-0.72	-0.27	-0.09
	-0.15	-0.22	-0.31	-0.22
Linear predictor of the first stage model (standard error)	21.61	19.76	16.12	15.08
	-2.73	-3.68	-4.11	-3.54
Interaction between the screening effectiveness parameter and the linear predictor of the first stage model (only included in the model when statistically significant) (standard error)	-	-	-	-
