# Supplementary material for: A comparative analysis of heterogeneity in lung cancer screening effectiveness in two randomised controlled trials
Source: Nat Commun. 2025 Aug 28;16:8060. doi: 10.1038/s41467-025-63471-6 (PMC12394595; doi:10.1038/s41467-025-63471-6)
Supplement: Supplementary file 5 — Supplementary Data 3 [file 41467_2025_63471_MOESM5_ESM.xlsx]

## Sheet: Supplementary data 3
Parameter estimates for the second stage of the risk-modelling approach by histology in NLST
Risk modelling (individual risk-factors)
	Adenocarcinoma	Squamous cell carcinoma	Other lung cancers	Small cell carcinoma
Intercept (standard error)	-5.3	-6.31	-6.08	-6.03
	-0.09	-0.12	-0.12	-0.11
Screening effectiveness (binary) (standard error)	-0.27	0.22	-0.45	-0.13
	-0.1	-0.15	-0.15	-0.14
Linear predictor of the first stage model (standard error)	58.91	116.17	130.78	110.04
	-5.75	-9.3	-11.2	-9.69
Interaction between the screening effectiveness parameter and the linear predictor of the first stage model (only included in the model when statistically significant) (standard error)	-	-	-	-
Risk modelling (LLPv3 model)
	Adenocarcinoma	Squamous cell carcinoma	Other lung cancers	Small cell carcinoma
Intercept (standard error)	-5.11	-6.17	-6.03	-5.93
	-0.09	-0.13	-0.12	-0.12
Screening effectiveness (binary) (standard error)	-0.52	0.25	-0.44	-0.11
	-0.14	-0.15	-0.15	-0.14
Linear predictor of the first stage model	17.16	18.76	24.05	21.44
	-2.82	-2.89	-2.51	-2.51
Interaction between the screening effectiveness parameter and the linear predictor of the first stage model (only included in the model when statistically significant)	9.98	-	-	-
	-3.79
Risk modelling (PLCOm2012 model)
	Adenocarcinoma	Squamous cell carcinoma	Other lung cancers	Small cell carcinoma
Intercept (standard error)	-5.26	-6.27	-6.06	-5.95
	-0.08	-0.13	-0.12	-0.11
Screening effectiveness (binary) (standard error)	-0.27	0.24	-0.46	-0.13
	-0.1	-0.15	-0.15	-0.14
Linear predictor of the first stage model (standard error)	11.37	11.2	12.47	10.92
	-0.91	-1.24	-1.2	-1.21
Interaction between the screening effectiveness parameter and the linear predictor of the first stage model (only included in the model when statistically significant) (standard error)	-	-	-	-
