# Supplementary material for: A comparative analysis of heterogeneity in lung cancer screening effectiveness in two randomised controlled trials
Source: Nat Commun. 2025 Aug 28;16:8060. doi: 10.1038/s41467-025-63471-6 (PMC12394595; doi:10.1038/s41467-025-63471-6)
Supplement: Supplementary file 6 — Supplementary Data 4 [file 41467_2025_63471_MOESM6_ESM.xlsx]

## Sheet: Supplementary data 4
Coefficients of the first stage propensity score logistic regression model with screening arm assignment as binary outcome variable.
	Estimate	Standard Error	z value	p value
Constant	-0.034	0.134	-0.254	0.799793
NELSON participation (binary)	-0.322	0.272	-1.188	0.234952
Age in years (continuous; NELSON participant)	0.00024	0.004	0.065	0.9482
Female sex (binary; NELSON participant)	0.023	0.046	0.491	0.623
Personal history of cancer (binary; NELSON participant)	0.001	0.074	0.015	0.9884
Body Mass Index (kg/m2; NELSON participant)	0.002	0.005	0.405	0.685468
Education (PLCOm2012 classification; NELSON participant)	0.008	0.009	0.9	0.368
Current smoking status (binary; NELSON participant)	0.036	0.047	0.762	0.445798
Cigarettes per day (continuous; NELSON participant)	-0.001	0.002	-0.517	0.60483
Smoking duration in years (continuous; NELSON participant)	0.006	0.004	1.771	0.0765777
Smoking cessation duration in years (NELSON participant)	0.003	0.008	0.329	0.742
COPD (binary; NELSON participant)	0.136	0.048	2.861	0.0042
Emphysema (binary; NELSON participant)	-0.006	0.091	-0.067	0.946546
Age in years (continuous; NLST participant)	0.001	0.002	0.261	0.79403
Female sex (binary; NLST participant)	0.007	0.018	0.39	0.696775
Personal history of cancer (binary; NLST participant)	-0.105	0.043	-2.43	0.0151
Body Mass Index (kg/m2; NLST participant)	-0.001	0.002	-0.48	0.631
Education (PLCOm2012 classification; NLST participant)	0.005	0.006	0.769	0.442
Current smoking status (binary; NLST participant)	-0.001	0.025	-0.047	0.962
Cigarettes per day (continuous; (NLST participant)	0.001	0.001	0.75	0.453
Smoking duration in years (continuous; NLST participant)	-0.000356773	0.002	-0.182	0.855868
Smoking cessation duration in years (continuous; NLST participant)	-8.8778e-05	0.003	-0.028	0.9773
COPD (binary; NLST participant)	-0.004	0.041	-0.109	0.913
Emphysema (binary; NLST participant)	0.017	0.034	0.484	0.62872
