# Supplementary material for: A comparative analysis of heterogeneity in lung cancer screening effectiveness in two randomised controlled trials
Source: Nat Commun. 2025 Aug 28;16:8060. doi: 10.1038/s41467-025-63471-6 (PMC12394595; doi:10.1038/s41467-025-63471-6)
Supplement: Supplementary file 9 — Source data 1 [file 41467_2025_63471_MOESM9_ESM.xlsx]

## Sheet: Figure_S1
	model	ATE	CIlower	CIupper	Trial	group	type	Method
3		0.118474	-0.160822	0.33057	NELSON	RM: LLPv3	Overall
4		0.276824	0.114508	0.409386	NELSON	RM: PLCOm2012	Overall
5		0.276808	0.11413	0.409611	NELSON	Risk modeling	Overall
6		0.278982	0.117118	0.41117	NELSON	Effect modeling	Overall
7		0.24899	0.0786492	0.419331	NELSON	Causal forest	Overall
8		0.254351	0.0870101	0.391963	NELSON	Rate ratio	Overall
11		0.14846	0.0325808	0.250459	NLST	RM: LLPv3	Overall
12		0.158873	0.0441788	0.259804	NLST	RM: PLCOm2012	Overall
13		0.163956	0.0495386	0.2646	NLST	Risk modeling	Overall
14		0.154458	0.039007	0.256039	NLST	Effect modeling	Overall
15		0.146114	0.031138	0.261089	NLST	Causal forest	Overall
16		0.149999	0.0341949	0.25217	NLST	Rate ratio	Overall

## Sheet: Figure_S2
	Thresholds	Rateratios	LCI	UCI	title	baseratio	model	Quintile
Q1	(-Inf,0.00275]	1.06234	0.588471	1.91419	LLP3	0.745649	LLP3	Q1
Q2	(0.00275,0.00412]	0.503462	0.250865	0.97023	LLP3	0.745649	LLP3	Q2
Q3	(0.00412,0.00748]	0.916252	0.516126	1.62115	LLP3	0.745649	LLP3	Q3
Q4	(0.00748,0.0173]	0.772713	0.510831	1.16262	LLP3	0.745649	LLP3	Q4
Q5	(0.0173, Inf]	0.624359	0.442354	0.875947	LLP3	0.745649	LLP3	Q5
Q11	(-Inf,0.00964]	0.810589	0.373132	1.72498	PLCOm2012	0.745649	PLCOm2012	Q1
Q21	(0.00964,0.0142]	0.720204	0.370182	1.37417	PLCOm2012	0.745649	PLCOm2012	Q2
Q31	(0.0142,0.0201]	0.753649	0.421132	1.32881	PLCOm2012	0.745649	PLCOm2012	Q3
Q41	(0.0201,0.0302]	0.775411	0.494839	1.20831	PLCOm2012	0.745649	PLCOm2012	Q4
Q51	(0.0302, Inf]	0.687723	0.506021	0.931043	PLCOm2012	0.745649	PLCOm2012	Q5

## Sheet: Figure_S3
	Thresholds	Rateratios	LCI	UCI	title	baseratio	model	Quintile
D1	(-Inf,0.00514]	1.00371	0.618909	1.62777	LLP3	0.850001	LLP3	Q1
D2	(0.00514,0.00977]	0.707799	0.457192	1.08639	LLP3	0.850001	LLP3	Q2
D3	(0.00977,0.0161]	0.681793	0.496362	0.932102	LLP3	0.850001	LLP3	Q3
D4	(0.0161,0.0265]	0.911435	0.704621	1.17789	LLP3	0.850001	LLP3	Q4
D5	(0.0265, Inf]	0.911796	0.742794	1.11865	LLP3	0.850001	LLP3	Q5
D11	(-Inf,0.0152]	0.845936	0.450294	1.57427	PLCOm2012	0.850001	PLCOm2012	Q1
D21	(0.0152,0.0225]	0.897016	0.586066	1.36944	PLCOm2012	0.850001	PLCOm2012	Q2
D31	(0.0225,0.0325]	0.757972	0.548164	1.04438	PLCOm2012	0.850001	PLCOm2012	Q3
D41	(0.0325,0.0512]	0.890697	0.689019	1.15046	PLCOm2012	0.850001	PLCOm2012	Q4
D51	(0.0512, Inf]	0.866146	0.711578	1.05337	PLCOm2012	0.850001	PLCOm2012	Q5

## Sheet: Figure_S4
	Thresholds	Rateratios	LCI	UCI	title	baseratio	model	Quintile
Q1	(-Inf,0.00275]		0	Inf	LLP3	0.850001	LLP3	Q1
Q2	(0.00275,0.00412]	0.809437	0.382784	1.68097	LLP3	0.850001	LLP3	Q2
Q3	(0.00412,0.00748]	0.8949	0.578923	1.37948	LLP3	0.850001	LLP3	Q3
Q4	(0.00748,0.0173]	0.690627	0.526882	0.90233	LLP3	0.850001	LLP3	Q4
Q5	(0.0173, Inf]	0.91995	0.782913	1.08062	LLP3	0.850001	LLP3	Q5
Q11	(-Inf,0.00964]	2.46249	0.403145	25.8595	PLCOm2012	0.850001	PLCOm2012	Q1
Q21	(0.00964,0.0142]	0.663408	0.303257	1.4014	PLCOm2012	0.850001	PLCOm2012	Q2
Q31	(0.0142,0.0201]	1.13913	0.687772	1.8945	PLCOm2012	0.850001	PLCOm2012	Q3
Q41	(0.0201,0.0302]	0.693031	0.49771	0.960324	PLCOm2012	0.850001	PLCOm2012	Q4
Q51	(0.0302, Inf]	0.865368	0.744404	1.00556	PLCOm2012	0.850001	PLCOm2012	Q5

## Sheet: Figure_S5
	Thresholds	Rateratios	LCI	UCI	title	baseratio	model	Quintile
D1	(-Inf,0.00514]	0.763772	0.512702	1.13051	LLP3	0.745649	LLP3	Q1
D2	(0.00514,0.00977]	0.94621	0.536625	1.66574	LLP3	0.745649	LLP3	Q2
D3	(0.00977,0.0161]	0.84558	0.515366	1.37976	LLP3	0.745649	LLP3	Q3
D4	(0.0161,0.0265]	0.62678	0.393096	0.988477	LLP3	0.745649	LLP3	Q4
D5	(0.0265, Inf]	0.57185	0.349848	0.921089	LLP3	0.745649	LLP3	Q5
D11	(-Inf,0.0152]	0.772915	0.480126	1.23382	PLCOm2012	0.745649	PLCOm2012	Q1
D21	(0.0152,0.0225]	0.594178	0.347781	0.995043	PLCOm2012	0.745649	PLCOm2012	Q2
D31	(0.0225,0.0325]	0.911124	0.580615	1.42701	PLCOm2012	0.745649	PLCOm2012	Q3
D41	(0.0325,0.0512]	0.621851	0.403995	0.947668	PLCOm2012	0.745649	PLCOm2012	Q4
D51	(0.0512, Inf]	0.752948	0.455392	1.23768	PLCOm2012	0.745649	PLCOm2012	Q5

## Sheet: Figure_S6
	model	ATE	CIlower	CIupper	Trial	group
W.age_leq54	Effect modeling	0.286761	0.0389734	0.47066	NELSON	< 55
W.age_55to59	Effect modeling	0.368705	-0.282628	0.689284	NELSON	55-59
W.age_60to64	Effect modeling	0.206917	-0.57322	0.600196	NELSON	60-64
W.age_65to69	Effect modeling	0.286761	0.0389734	0.47066	NELSON	65-69
W.age_geq70	Effect modeling	0.198722	-0.890116	0.660314	NELSON	> 69
age_leq54	Causal forest	0.124739	-0.332997	0.582476	NELSON	< 55
age_55to59	Causal forest	0.264669	-0.0724793	0.601817	NELSON	55-59
age_60to64	Causal forest	0.218703	-0.100763	0.538169	NELSON	60-64
age_65to69	Causal forest	0.409331	0.0443495	0.774312	NELSON	65-69
age_geq70	Causal forest	0.168368	-0.333812	0.670547	NELSON	> 69
4	Rate ratio	0.161985	-0.417882	0.508921	NELSON	< 55
5	Rate ratio	0.28961	-0.0732435	0.533467	NELSON	55-59
6	Rate ratio	0.216542	-0.147566	0.467299	NELSON	60-64
7	Rate ratio	0.389281	-0.00313076	0.633864	NELSON	65-69
8	Rate ratio	0.24814	-0.421628	0.608577	NELSON	> 69
W.age_55to591	Effect modeling	0.183063	0.0359008	0.307762	NLST	55-59
W.age_60to641	Effect modeling	0.183063	0.0359008	0.307762	NLST	60-64
W.age_65to691	Effect modeling	0.107337	-0.350566	0.40999	NLST	65-69
W.age_geq701	Effect modeling	0.130863	-0.396476	0.459067	NLST	> 69
age_leq541	Causal forest	-Inf	NA	NA	NLST	< 55
age_55to591	Causal forest	0.139092	-0.0934033	0.371588	NLST	55-59
age_60to641	Causal forest	0.205592	0.000955095	0.410228	NLST	60-64
age_65to691	Causal forest	0.122136	-0.10394	0.348212	NLST	65-69
age_geq701	Causal forest	0.0921079	-0.177216	0.361432	NLST	> 69
41	Rate ratio	NA	NA	NA	NLST	< 55
51	Rate ratio	0.122185	-0.133932	0.321202	NLST	55-59
61	Rate ratio	0.21689	0.00422898	0.38528	NLST	60-64
71	Rate ratio	0.137526	-0.110202	0.330805	NLST	65-69
81	Rate ratio	0.096925	-0.217767	0.331065	NLST	> 69

## Sheet: Figure_S7
model	ATE	CIlower	CIupper	Trial	group
Effect modeling	0.235843447	-59.7219	0.990383	NELSON	Current smokers
Effect modeling	0.398501928	-49.3523	0.992815	NELSON	Former smokers <5 years since cessation
Effect modeling	0.341972485	-48.8501	0.991314	NELSON	Former smokers 5-10 years since cessation
Causal forest	0.190872479	-0.0181963	0.399941	NELSON	Current smokers
Causal forest	0.377606809	0.0127433	0.74247	NELSON	Former smokers <5 years since cessation
Causal forest	0.390347788	-0.0882067	0.868902	NELSON	Former smokers 5-10 years since cessation
Causal forest	#NAME?	NA	NA	NELSON	Former smokers >=10 years since cessation
Rate ratio	0.226986398	0.0136689	0.395295	NELSON	Current smokers
Rate ratio	0.318258488	-0.0984949	0.582101	NELSON	Former smokers <5 years since cessation
Rate ratio	0.409311106	-0.130119	0.701473	NELSON	Former smokers 5-10 years since cessation
Rate ratio	NA	NA	0.978547	NELSON	Former smokers >=10 years since cessation
Effect modeling	0.129724141	0.00462066	0.239104	NLST	Current smokers
Effect modeling	0.129724141	0.00462066	0.239104	NLST	Former smokers <5 years since cessation
Effect modeling	0.129724141	0.00462066	0.239104	NLST	Former smokers 5-10 years since cessation
Effect modeling	0.331566432	-0.123092	0.602167	NLST	Former smokers >=10 years since cessation
Causal forest	0.161254702	0.0237736	0.298736	NLST	Current smokers
Causal forest	-0.122047316	-0.531675	0.287581	NLST	Former smokers <5 years since cessation
Causal forest	-0.117889172	-0.61304	0.377262	NLST	Former smokers 5-10 years since cessation
Causal forest	0.400687701	0.111235	0.69014	NLST	Former smokers >=10 years since cessation
Rate ratio	0.185806782	0.0442496	0.306873	NLST	Current smokers
Rate ratio	-0.166761405	-0.64472	0.170155	NLST	Former smokers <5 years since cessation
Rate ratio	-0.109859888	-0.732007	0.2875	NLST	Former smokers 5-10 years since cessation
Rate ratio	0.391308779	0.0963687	0.59405	NLST	Former smokers >=10 years since cessation

## Sheet: Figure_S8
model	ATE	CIlower	CIupper	Trial	group
Effect modeling	0.538074807	-0.401086	0.847708	NELSON	< 30
Effect modeling	0.324715605	-0.90571	0.760714	NELSON	30-39
Effect modeling	0.283409508	-1.12929	0.758839	NELSON	40-49
Effect modeling	0.079437054	-1.5609	0.669087	NELSON	> 49
Causal forest	0.509372818	0.159809	0.858936	NELSON	< 30
Causal forest	0.295821264	-0.0327619	0.624404	NELSON	30-39
Causal forest	0.263430274	-0.161134	0.687994	NELSON	40-49
Causal forest	0.049344778	-0.286647	0.385337	NELSON	> 49
Rate ratio	0.498808987	0.163662	0.706874	NELSON	< 30
Rate ratio	0.24150418	-0.131508	0.495067	NELSON	30-39
Rate ratio	0.279260561	-0.0998363	0.531048	NELSON	40-49
Rate ratio	0.055489683	-0.362774	0.345944	NELSON	> 49
Effect modeling	0.437796553	0.102775	0.647722	NLST	30-39
Effect modeling	0.106178815	-0.0205113	0.217141	NLST	40-49
Effect modeling	0.106178815	-0.0205113	0.217141	NLST	> 49
Causal forest	#NAME?	NA	NA	NLST	< 30
Causal forest	0.26814307	-0.0765384	0.612825	NLST	30-39
Causal forest	0.193871453	-0.0286833	0.416426	NLST	40-49
Causal forest	0.095467527	-0.0521682	0.243103	NLST	> 49
Rate ratio	NA	NA	NA	NLST	< 30
Rate ratio	0.26336206	-0.109939	0.514627	NLST	30-39
Rate ratio	0.233304271	0.00979157	0.407583	NLST	40-49
Rate ratio	0.094011572	-0.0635451	0.228497	NLST	> 49

## Sheet: Figure_S9
model	ATE	CIlower	CIupper	Trial	group
Effect modeling	0.275351	0.0989782	0.417199	NELSON	Male
Effect modeling	0.0362571	-0.740602	0.466391	NELSON	Female
Causal forest	0.2526	-0.206201	0.7114	NELSON	Female
Causal forest	0.248521	0.0649697	0.432071	NELSON	Male
Rate ratio	0.283423	-0.269448	0.600998	NELSON	Female
Rate ratio	0.248975	0.066	0.397189	NELSON	Male
Effect modeling	0.0934592	-0.0642484	0.227797	NLST	Male
Effect modeling	0.174367	-0.0781146	0.367721	NLST	Female
Causal forest	0.245618	0.0665262	0.42471	NLST	Female
Causal forest	0.0830089	-0.0666358	0.232654	NLST	Male
Rate ratio	0.262683	0.0857574	0.40646	NLST	Female
Rate ratio	0.0787312	-0.0817076	0.215583	NLST	Male

## Sheet: Figure_S10
Min	Q1	Median	Q3	Max	Trial	Covariate	group
-0.014812	0.00292393	0.00562217	0.0147479	0.0324837	NELSON	Sex	Men
-0.0142719	0.00313996	0.00562217	0.0147479	0.0321597	NELSON	Sex	Women
-0.0151148	0.00292393	0.00540291	0.0149497	0.0329884	NELSON	Smoking status	Current smokers
-0.0142719	0.00313996	0.00543398	0.0147479	0.0321597	NELSON	Smoking status	Quit < 5 years
-0.00870071	0.00358145	0.00592048	0.0117696	0.0240517	NELSON	Smoking status	Quit 5-10 years
-0.0104385	0.0046333	0.00819664	0.0146812	0.029753	NELSON	Smoking status	Quit >10 years
-0.00467278	0.00275275	0.00410924	0.0077031	0.0151286	NELSON	Accumulated Pack-years	<30 pack-years
-0.0146237	0.00299922	0.00539432	0.0147479	0.0323708	NELSON	Accumulated Pack-years	30-39 pack-years
-0.0169165	0.00363176	0.00766497	0.0173306	0.0378788	NELSON	Accumulated Pack-years	40-49 pack-years
-0.0209484	0.0038344	0.00897053	0.0203563	0.0451391	NELSON	Accumulated Pack-years	>= 50 pack-years
-0.0212906	0.00592048	0.0138326	0.0240612	0.0512722	NLST	Sex	Men
-0.0217766	0.00565581	0.0132712	0.0239441	0.0513764	NLST	Sex	Women
-0.0163983	0.00826849	0.0153707	0.0247131	0.0493799	NLST	Smoking status	Current smokers
-0.0236558	0.00562217	0.0146177	0.0251408	0.0544188	NLST	Smoking status	Quit < 5 years
-0.0213652	0.00513565	0.00889439	0.0228029	0.0493038	NLST	Smoking status	Quit 5-10 years
-0.00748442	0.00540291	0.0077031	0.0139945	0.0268818	NLST	Smoking status	Quit >10 years
0.000642184	0.0054113	0.00621203	0.00859071	0.0133598	NLST	Accumulated Pack-years	<30 pack-years
-0.00476087	0.00434489	0.00592048	0.0104154	0.0195212	NLST	Accumulated Pack-years	30-39 pack-years
-0.0135905	0.0102234	0.0160827	0.0260993	0.0499132	NLST	Accumulated Pack-years	40-49 pack-years
-0.0245599	0.00717893	0.015988	0.0283381	0.0600769	NLST	Accumulated Pack-years	>= 50 pack-years

[truncated: 6 more sheets: Figure_S11, Figure_S12, Figure_S13, Figure_S14, Figure_S15, Figure_S16]
