# Supplementary material for: A comparative analysis of heterogeneity in lung cancer screening effectiveness in two randomised controlled trials
Source: Nat Commun. 2025 Aug 28;16:8060. doi: 10.1038/s41467-025-63471-6 (PMC12394595; doi:10.1038/s41467-025-63471-6)
Supplement: Supplementary file 10 — Source Data 2 [file 41467_2025_63471_MOESM10_ESM.xlsx]

## Sheet: Figure_S17
	pb.means	ob.means	ob.means.ci.lo	ob.means.ci.up	model	Benefit quantile
1	0.14202	-0.00598129	-0.804766	0.439264	RM: LLPv3	Q1
2	0.155457	0.402146	-0.0672818	0.665103	RM: LLPv3	Q2
3	0.176824	0.109116	-0.520263	0.477937	RM: LLPv3	Q3
4	0.232874	0.229415	-0.172893	0.493729	RM: LLPv3	Q4
5	0.360613	0.351163	0.0739845	0.545375	RM: LLPv3	Q5
6	0.265046	0.302995	0.0736072	0.475583	RM: PLCOm2012	Q1
7	0.270721	0.219167	-0.187957	0.486766	RM: PLCOm2012	Q2
8	0.271697	0.245346	-0.279687	0.554967	RM: PLCOm2012	Q3
9	0.272255	0.280971	-0.312217	0.606008	RM: PLCOm2012	Q4
10	0.27272	0.189987	-0.622554	0.595625	RM: PLCOm2012	Q5
11	0.264043	0.240429	-0.0128326	0.430362	RM: indiv. risk factors	Q1
12	0.270669	0.396506	0.112824	0.589478	RM: indiv. risk factors	Q2
13	0.27189	0.187388	-0.379729	0.5214	RM: indiv. risk factors	Q3
14	0.272585	0.283591	-0.392002	0.631292	RM: indiv. risk factors	Q4
15	0.273156	-0.0802384	-1.40282	0.514356	RM: indiv. risk factors	Q5
16	0.264485	0.240107	-0.0147631	0.430964	EM: no interactions	Q1
17	0.271111	0.382383	0.0960482	0.578019	EM: no interactions	Q2
18	0.273423	0.216208	-0.321719	0.535204	EM: no interactions	Q3
19	0.275002	0.251292	-0.446662	0.612512	EM: no interactions	Q4
20	0.276496	-0.0197299	-1.26244	0.540387	EM: no interactions	Q5

## Sheet: Figure_S18
	pb.means	ob.means	ob.means.ci.lo	ob.means.ci.up	model	Benefit quantile
1	0.144024	0.0870491	-0.11043	0.249409	RM: LLPv3	Q1
2	0.145955	0.0883502	-0.16561	0.286978	RM: LLPv3	Q2
3	0.146358	0.317661	0.0783648	0.494825	RM: LLPv3	Q3
4	0.146639	0.291838	-0.0655133	0.529341	RM: LLPv3	Q4
5	0.14676	-0.00370714	-0.580625	0.362639	RM: LLPv3	Q5
6	0.15402	0.132915	-0.0459345	0.281181	RM: PLCOm2012	Q1
7	0.156317	0.108956	-0.138746	0.302777	RM: PLCOm2012	Q2
8	0.156709	0.241016	-0.0320079	0.441809	RM: PLCOm2012	Q3
9	0.156918	0.102188	-0.340643	0.398747	RM: PLCOm2012	Q4
10	0.157083	0.154793	-0.507939	0.526258	RM: PLCOm2012	Q5
11	0.158622	-0.0282163	-0.225843	0.13755	RM: indiv. risk factors	Q1
12	0.161398	0.328595	0.131784	0.480792	RM: indiv. risk factors	Q2
13	0.161806	0.254164	-0.0360673	0.463094	RM: indiv. risk factors	Q3
14	0.16203	0.143241	-0.355339	0.458411	RM: indiv. risk factors	Q4
15	0.162215	0.333965	-0.192217	0.627918	RM: indiv. risk factors	Q5
16	0.148069	-0.0332649	-0.231645	0.133162	EM: no interactions	Q1
17	0.151268	0.332145	0.136109	0.483696	EM: no interactions	Q2
18	0.152216	0.257174	-0.0315516	0.465087	EM: no interactions	Q3
19	0.152821	0.141971	-0.356881	0.457422	EM: no interactions	Q4
20	0.153379	0.345686	-0.165411	0.632638	EM: no interactions	Q5

## Sheet: Figure_S19
	pb.means	ob.means	ob.means.ci.lo	ob.means.ci.up	Trial	Benefit quantile
1	-0.480572	0.973984	0.55187	1.3961	NELSON	Q1
2	-0.0177359	0.88205	0.291514	1.47259	NELSON	Q2
3	0.205799	0.722343	0.142824	1.30186	NELSON	Q3
4	0.472132	0.72017	0.226048	1.21429	NELSON	Q4
5	1.06346	0.57625	0.192284	0.960217	NELSON	Q5
6	-0.463851	0.888028	0.614267	1.16179	NLST	Q1
7	-0.0533693	0.728564	0.363314	1.09381	NLST	Q2
8	0.12313	0.807151	0.43654	1.17776	NLST	Q3
9	0.32302	0.955783	0.594993	1.31657	NLST	Q4
10	0.79917	0.850798	0.605792	1.0958	NLST	Q5

## Sheet: Figure_S20
	pb.means	ob.means	ob.means.ci.lo	ob.means.ci.up	model	Benefit quantile
1	0.183625	0.333612	-0.0574373	0.580048	RM: LLPv3	Q1
2	0.185452	-0.250098	-1.27879	0.31422	RM: LLPv3	Q2
3	0.185829	0.0904127	-1.05521	0.597439	RM: LLPv3	Q3
4	0.185931	0.376744	-0.608154	0.758451	RM: LLPv3	Q4
5	0.185994	0.23752	-0.79769	0.676598	RM: LLPv3	Q5
6	0.17512	0.107429	-0.364568	0.416164	RM: PLCOm2012	Q1
7	0.176789	0.17579	-0.540485	0.559021	RM: PLCOm2012	Q2
8	0.177073	0.103141	-0.932511	0.583777	RM: PLCOm2012	Q3
9	0.177237	0.600539	-0.0267193	0.844584	RM: PLCOm2012	Q4
10	0.177374	-0.301806	-3.83831	0.649733	RM: PLCOm2012	Q5
11	0.173214	0.0316548	-0.471504	0.362766	RM: indiv. risk factors	Q1
12	0.175318	0.418042	-0.0881308	0.688755	RM: indiv. risk factors	Q2
13	0.175676	-0.0838645	-1.22948	0.473077	RM: indiv. risk factors	Q3
14	0.175875	0.749457	-0.177849	0.946706	RM: indiv. risk factors	Q4
15	0.176038	0.107662	-1.91752	0.727074	RM: indiv. risk factors	Q5
16	0.180769	0.0308524	-0.472375	0.362087	EM: no interactions	Q1
17	0.182933	0.389508	-0.157045	0.677886	EM: no interactions	Q2
18	0.183658	0.0211112	-0.950067	0.50862	EM: no interactions	Q3
19	0.184139	0.74809	-0.184273	0.946416	EM: no interactions	Q4
20	0.18459	0.110358	-1.90866	0.727894	EM: no interactions	Q5

## Sheet: Figure_S21
	pb.means	ob.means	ob.means.ci.lo	ob.means.ci.up	model	Benefit quantile
1	0.080553	-0.05907	-0.445735	0.22418	RM: LLPv3	Q1
2	0.26526	0.216411	-0.164388	0.472675	RM: LLPv3	Q2
3	0.31962	0.445772	0.112789	0.653782	RM: LLPv3	Q3
4	0.361239	0.520455	0.0918525	0.746777	RM: LLPv3	Q4
5	0.380051	0.409584	-0.288218	0.729401	RM: LLPv3	Q5
6	0.235042	0.0974021	-0.224364	0.334607	RM: PLCOm2012	Q1
7	0.236278	0.212066	-0.145379	0.457961	RM: PLCOm2012	Q2
8	0.236491	0.411649	0.0447501	0.637627	RM: PLCOm2012	Q3
9	0.236606	0.107439	-0.715272	0.535545	RM: PLCOm2012	Q4
10	0.236697	0.597521	-0.0365325	0.84372	RM: PLCOm2012	Q5
11	0.235474	0.00821049	-0.325088	0.257675	RM: indiv. risk factors	Q1
12	0.236758	0.366524	0.0173975	0.591603	RM: indiv. risk factors	Q2
13	0.236961	0.307637	-0.0851227	0.558237	RM: indiv. risk factors	Q3
14	0.237075	0.505469	-0.0293283	0.762407	RM: indiv. risk factors	Q4
15	0.237174	0.309652	-0.715806	0.722241	RM: indiv. risk factors	Q5
16	0.224387	0.0219979	-0.3029	0.265878	EM: no interactions	Q1
17	0.22593	0.304902	-0.0716936	0.549161	EM: no interactions	Q2
18	0.226413	0.367791	0.0037072	0.598825	EM: no interactions	Q3
19	0.226724	0.446856	-0.103114	0.722632	EM: no interactions	Q4
20	0.227025	0.403822	-0.505486	0.763912	EM: no interactions	Q5

## Sheet: Figure_S22
	pb.means	ob.means	ob.means.ci.lo	ob.means.ci.up	model	Benefit quantile
1	0.517901	0.592926	0.150314	0.804976	RM: LLPv3	Q1
2	0.519724	0.418687	-0.270198	0.733959	RM: LLPv3	Q2
3	0.520109	0.25704	-1.13608	0.741587	RM: LLPv3	Q3
4	0.520214	0.785537	0.0106633	0.95351	RM: LLPv3	Q4
5	0.520279	0.433342	-1.28348	0.859381	RM: LLPv3	Q5
6	0.509807	0.552227	0.159023	0.761586	RM: PLCOm2012	Q1
7	0.511544	0.579309	-0.0195898	0.82642	RM: PLCOm2012	Q2
8	0.511837	0.402094	-1.03814	0.824599	RM: PLCOm2012	Q3
9	0.512007	0.251011	-2.34071	0.832076	RM: PLCOm2012	Q4
10	0.512151	0.479277	-1.07818	0.869524	RM: PLCOm2012	Q5
11	0.523839	0.580434	0.214486	0.775897	RM: indiv. risk factors	Q1
12	0.525823	0.42512	-0.242633	0.734043	RM: indiv. risk factors	Q2
13	0.526136	0.747555	-0.176416	0.945828	RM: indiv. risk factors	Q3
14	0.526326	0.481543	-1.88762	0.906914	RM: indiv. risk factors	Q4
15	0.526482	-0.482018	-7.85664	0.752008	RM: indiv. risk factors	Q5
16	0.517125	0.57929	0.212446	0.775258	EM: no interactions	Q1
17	0.51966	0.431485	-0.227441	0.736681	EM: no interactions	Q2
18	0.520489	0.747749	-0.185875	0.946343	EM: no interactions	Q3
19	0.521062	0.471707	-1.87987	0.903088	EM: no interactions	Q4
20	0.521575	-0.481947	-7.85607	0.752016	EM: no interactions	Q5

## Sheet: Figure_S23
	pb.means	ob.means	ob.means.ci.lo	ob.means.ci.up	model	Benefit quantile
1	-0.287713	-0.62465	-3.98379	0.470385	RM: LLPv3	Q1
2	-0.287667	-0.975707	-3.61461	0.154118	RM: LLPv3	Q2
3	-0.287558	0.0656084	-1.10959	0.586134	RM: LLPv3	Q3
4	-0.287412	0.0658319	-0.607318	0.457064	RM: LLPv3	Q4
5	-0.286742	-0.503545	-1.38776	0.0532344	RM: LLPv3	Q5
6	-0.268268	-2.0186	-13.949	0.390467	RM: PLCOm2012	Q1
7	-0.268207	-0.440933	-2.36807	0.383539	RM: PLCOm2012	Q2
8	-0.268129	0.13223	-0.735757	0.566169	RM: PLCOm2012	Q3
9	-0.267986	0.0191024	-0.769055	0.456116	RM: PLCOm2012	Q4
10	-0.267152	-0.585492	-1.47833	-0.0143044	RM: PLCOm2012	Q5
11	-0.24493	-2.03268	-46.4509	0.806175	RM: indiv. risk factors	Q1
12	-0.244872	0.0843009	-1.40153	0.650845	RM: indiv. risk factors	Q2
13	-0.244802	-0.0634579	-1.49231	0.546228	RM: indiv. risk factors	Q3
14	-0.244674	0.251045	-0.403349	0.60029	RM: indiv. risk factors	Q4
15	-0.243699	-0.684621	-1.51552	-0.128174	RM: indiv. risk factors	Q5
16	-0.276205	-2.02946	-46.3284	0.806086	EM: no interactions	Q1
17	-0.275964	0.0834925	-1.4033	0.650486	EM: no interactions	Q2
18	-0.2757	-0.0788201	-1.55585	0.544632	EM: no interactions	Q3
19	-0.275285	0.26358	-0.379865	0.60698	EM: no interactions	Q4
20	-0.273883	-0.691653	-1.5265	-0.132669	EM: no interactions	Q5

## Sheet: Figure_S24
	pb.means	ob.means	ob.means.ci.lo	ob.means.ci.up	model	Benefit quantile
1	0.262379	0.25858	-0.876899	0.707122	RM: LLPv3	Q1
2	0.263059	0.666982	-0.647831	0.932699	RM: LLPv3	Q2
3	0.263189	0.33898	-2.95033	0.88939	RM: LLPv3	Q3
4	0.263224	0.397646	-1.49587	0.854628	RM: LLPv3	Q4
5	0.263245	-3.29262	-40.0841	0.55149	RM: LLPv3	Q5
6	0.233324	0.40953	-0.420403	0.754538	RM: PLCOm2012	Q1
7	0.233698	-0.201973	-3.46728	0.676596	RM: PLCOm2012	Q2
8	0.233767	0.302443	-3.16857	0.883273	RM: PLCOm2012	Q3
9	0.233809	-1.99595	-27.7693	0.68801	RM: PLCOm2012	Q4
10	0.233844	0.739639	-1.32667	0.970865	RM: PLCOm2012	Q5
11	0.237591	0.185211	-0.895795	0.649814	RM: indiv. risk factors	Q1
12	0.238227	1	NA	1	RM: indiv. risk factors	Q2
13	0.23837	0.169587	-2.37531	0.795697	RM: indiv. risk factors	Q3
14	0.238449	0.0357986	-3.75818	0.804613	RM: indiv. risk factors	Q4
15	0.238509	-0.149987	-Inf	1	RM: indiv. risk factors	Q5
16	0.244821	0.207726	-0.82914	0.656835	EM: no interactions	Q1
17	0.245092	1	NA	1	EM: no interactions	Q2
18	0.24521	0.358761	-1.67817	0.846467	EM: no interactions	Q3
19	0.245296	-0.425718	-4.04239	0.596884	EM: no interactions	Q4
20	0.245376	1	NA	1	EM: no interactions	Q5

## Sheet: Figure_S25
	pb.means	ob.means	ob.means.ci.lo	ob.means.ci.up	model	Benefit quantile
1	0.351273	0.452686	0.134141	0.65404	RM: LLPv3	Q1
2	0.352094	0.192769	-0.491375	0.563073	RM: LLPv3	Q2
3	0.352248	0.221805	-0.670454	0.637472	RM: LLPv3	Q3
4	0.352354	0.600524	-0.272913	0.874633	RM: LLPv3	Q4
5	0.352399	0.107816	-1.31068	0.655516	RM: LLPv3	Q5
6	0.36701	0.478794	0.173385	0.671363	RM: PLCOm2012	Q1
7	0.367918	0.207737	-0.406255	0.55365	RM: PLCOm2012	Q2
8	0.368059	0.262396	-0.749067	0.688943	RM: PLCOm2012	Q3
9	0.368134	0.386112	-0.479889	0.745346	RM: PLCOm2012	Q4
10	0.368193	-0.257748	-3.68122	0.662069	RM: PLCOm2012	Q5
11	0.361104	0.31608	-0.0261382	0.544168	RM: indiv. risk factors	Q1
12	0.362157	0.30218	-0.355148	0.640665	RM: indiv. risk factors	Q2
13	0.362283	0.528816	-0.0731739	0.793124	RM: indiv. risk factors	Q3
14	0.362352	0.786367	-0.25574	0.963656	RM: indiv. risk factors	Q4
15	0.362411	-0.686753	-5.8502	0.584664	RM: indiv. risk factors	Q5
16	0.352916	0.292476	-0.0596083	0.52757	EM: no interactions	Q1
17	0.354224	0.358544	-0.241212	0.668497	EM: no interactions	Q2
18	0.354572	0.513818	-0.0812116	0.781381	EM: no interactions	Q3
19	0.354786	0.874219	-0.00531165	0.984263	EM: no interactions	Q4
20	0.35499	-1.00984	-7.03205	0.497085	EM: no interactions	Q5

## Sheet: Figure_S26
	pb.means	ob.means	ob.means.ci.lo	ob.means.ci.up	model	Benefit quantile
1	0.100425	0.214764	-0.680294	0.633043	RM: LLPv3	Q1
2	0.10068	0.339954	-0.510987	0.711671	RM: LLPv3	Q2
3	0.100747	-0.220822	-3.03033	0.630203	RM: LLPv3	Q3
4	0.100767	0.17027	-2.63437	0.810572	RM: LLPv3	Q4
5	0.100779	-0.557921	-3.57626	0.469629	RM: LLPv3	Q5
6	0.089686	0.280365	-0.400123	0.630122	RM: PLCOm2012	Q1
7	0.0899516	-0.275916	-2.6629	0.555554	RM: PLCOm2012	Q2
8	0.0900044	0.328148	-0.997164	0.773987	RM: PLCOm2012	Q3
9	0.0900361	-0.198382	-2.9181	0.633466	RM: PLCOm2012	Q4
10	0.0900636	-0.301806	-3.83831	0.649733	RM: PLCOm2012	Q5
11	0.116633	0.0571451	-0.750165	0.492062	RM: indiv. risk factors	Q1
12	0.117383	0.454073	-0.488624	0.799791	RM: indiv. risk factors	Q2
13	0.117577	-0.0543558	-2.22196	0.654972	RM: indiv. risk factors	Q3
14	0.11769	0.118258	-2.19946	0.757	RM: indiv. risk factors	Q4
15	0.117754	-2.15127	-29.2624	0.671854	RM: indiv. risk factors	Q5
16	0.104618	0.114979	-0.614628	0.514896	EM: no interactions	Q1
17	0.105019	0.402614	-0.639454	0.782324	EM: no interactions	Q2
18	0.105243	0.0216836	-2.02639	0.683748	EM: no interactions	Q3
19	0.105426	-0.00918395	-2.47864	0.707227	EM: no interactions	Q4
20	0.10556	-2.14764	-29.2254	0.672208	EM: no interactions	Q5

[truncated: 46 more sheets: Figure_S27, Figure_S28, Figure_S29, Figure_S30, Figure_S31, Figure_S32, Figure_S33, Figure_S34, Figure_S35, Figure_S36, Figure_S37, Figure_S38, Figure_S39, Figure_S40, Figure_S41, Figure_S42, Figure_S43, Figure_S44, Figure_S45, Figure_S46 …]
