# Supplementary material for: A comparative analysis of heterogeneity in lung cancer screening effectiveness in two randomised controlled trials
Source: Nat Commun. 2025 Aug 28;16:8060. doi: 10.1038/s41467-025-63471-6 (PMC12394595; doi:10.1038/s41467-025-63471-6)
Supplement: Supplementary file 11 — Source Data 3 [file 41467_2025_63471_MOESM11_ESM.xlsx]

## Sheet: Figure 1
Trial	Screening effectiveness estimate	Lower bound 95% confidence interval	Upper bound 95% confidence interval	Age-group		Trial	Screening effectiveness estimate	Lower bound 95% confidence interval	Upper bound 95% confidence interval	Smoking status
NELSON	0.161985	-0.332997	0.508921	< 55		NELSON	0.226986	-0.0181963	0.399941	Current smokers
NELSON	0.28961	-0.0732435	0.601817	55-59		NELSON	0.377607	-0.0984949	0.74247	Former smokers <5 years since cessation
NELSON	0.216542	-0.147566	0.538169	60-64		NELSON	0.390348	-0.130119	0.868902	Former smokers 5-10 years since cessation
NELSON	0.389281	0.0389734	0.633864	65-69		NELSON				Former smokers >=10 years since cessation
NELSON	0.198722	-0.421628	0.660314	> 69		NLST	0.161255	0.0237736	0.298736	Current smokers
NLST				< 55		NLST	-0.122047	-0.531675	0.239104	Former smokers <5 years since cessation
NLST	0.139092	-0.0934033	0.321202	55-59		NLST	-0.10986	-0.61304	0.2875	Former smokers 5-10 years since cessation
NLST	0.205592	0.00422898	0.38528	60-64		NLST	0.391309	0.0963687	0.602167	Former smokers >=10 years since cessation
NLST	0.122136	-0.110202	0.348212	65-69
NLST	0.096925	-0.217767	0.361432	> 69
Trial	Screening effectiveness estimate	Lower bound 95% confidence interval	Upper bound 95% confidence interval	Pack-years		Trial	Screening effectiveness estimate	Lower bound 95% confidence interval	Upper bound 95% confidence interval	Sex
NELSON	0.509373	0.159809	0.847708	< 30		NELSON	0.248975	0.066	0.417199	Male
NELSON	0.295821	-0.131508	0.624404	30-39		NELSON	0.2526	-0.269448	0.600998	Female
NELSON	0.279261	-0.161134	0.687994	40-49		NLST	0.0830089	-0.0666358	0.227797	Male
NELSON	0.0554897	-0.362774	0.385337	> 49		NLST	0.245618	0.0665262	0.40646	Female
NLST				< 30
NLST	0.268143	-0.0765384	0.612825	30-39
NLST	0.193871	-0.0205113	0.407583	40-49
NLST	0.0954675	-0.0521682	0.228497	> 49

## Sheet: Figure 2
model	Screening effectiveness estimate	Lower bound 95% confidence interval	Upper bound 95% confidence interval	Trial	Histology
RM: LLPv3	0.187418	-0.0945428	0.396743	NELSON	Adenocarcinoma
RM: PLCOm2012	0.178662	-0.107009	0.390614	NELSON	Adenocarcinoma
Risk modeling	0.177153	-0.108974	0.389456	NELSON	Adenocarcinoma
Effect modeling	0.186748	-0.0958082	0.396446	NELSON	Adenocarcinoma
Causal forest	0.155742	-0.114765	0.426249	NELSON	Adenocarcinoma
Rate ratio	0.166152	-0.131669	0.386963	NELSON	Adenocarcinoma
RM: LLPv3	0.406172	0.214451	0.551102	NLST	Adenocarcinoma
RM: PLCOm2012	0.237775	0.0698025	0.375416	NLST	Adenocarcinoma
Risk modeling	0.238244	0.0700494	0.376019	NLST	Adenocarcinoma
Effect modeling	0.227992	0.0579547	0.367338	NLST	Adenocarcinoma
Causal forest	0.222315	0.0490075	0.395622	NLST	Adenocarcinoma
Rate ratio	0.230072	0.0558937	0.372999	NLST	Adenocarcinoma
RM: LLPv3	0.263695	-0.340058	0.595432	NELSON	Other
RM: PLCOm2012	0.234293	-0.394391	0.579525	NELSON	Other
Risk modeling	0.238846	-0.384196	0.58145	NELSON	Other
Effect modeling	0.248942	-0.365606	0.586932	NELSON	Other
Causal forest	0.212567	-0.314667	0.739801	NELSON	Other
Rate ratio	0.281037	-0.371797	0.630456	NELSON	Other
RM: LLPv3	0.353012	0.125297	0.521444	NLST	Other
RM: PLCOm2012	0.368828	0.146019	0.533505	NLST	Other
Risk modeling	0.363015	0.138228	0.529168	NLST	Other
Effect modeling	0.35556	0.128575	0.523421	NLST	Other
Causal forest	0.349117	0.108071	0.590164	NLST	Other
Rate ratio	0.339916	0.0989048	0.519035	NLST	Other
RM: LLPv3	0.101227	-0.381224	0.415161	NELSON	Small cell
RM: PLCOm2012	0.0904374	-0.398904	0.408606	NELSON	Small cell
Risk modeling	0.118036	-0.357861	0.427143	NELSON	Small cell
Effect modeling	0.107184	-0.372996	0.41943	NELSON	Small cell
Causal forest	0.0754453	-0.338597	0.489487	NELSON	Small cell
Rate ratio	0.092219	-0.425634	0.423489	NELSON	Small cell
RM: LLPv3	0.103965	-0.1755	0.31699	NLST	Small cell
RM: PLCOm2012	0.117701	-0.157779	0.327634	NLST	Small cell
Risk modeling	0.121918	-0.153165	0.331381	NLST	Small cell
Effect modeling	0.110894	-0.166791	0.322493	NLST	Small cell
Causal forest	0.114458	-0.141172	0.370087	NLST	Small cell
Rate ratio	0.11751	-0.168547	0.334403	NLST	Small cell
RM: LLPv3	0.521831	0.263369	0.689607	NELSON	Squamous cell carcinoma
RM: PLCOm2012	0.513628	0.250209	0.684501	NELSON	Squamous cell carcinoma
Risk modeling	0.527902	0.270229	0.694594	NELSON	Squamous cell carcinoma
Effect modeling	0.523405	0.265354	0.690813	NELSON	Squamous cell carcinoma
Causal forest	0.522742	0.217819	0.827665	NELSON	Squamous cell carcinoma
Rate ratio	0.508646	0.23312	0.69112	NELSON	Squamous cell carcinoma
RM: LLPv3	-0.288512	-0.721746	0.0357094	NLST	Squamous cell carcinoma
RM: PLCOm2012	-0.268967	-0.696307	0.0507155	NLST	Squamous cell carcinoma
Risk modeling	-0.245515	-0.666892	0.0693409	NLST	Squamous cell carcinoma
Effect modeling	-0.271224	-0.699665	0.0492176	NLST	Squamous cell carcinoma
Causal forest	-0.291212	-0.622211	0.0397859	NLST	Squamous cell carcinoma
Rate ratio	-0.243349	-0.683691	0.0794261	NLST	Squamous cell carcinoma

## Sheet: Figure 3
group	Histology	Percentage	Covariate	Trial
Current smokers	ADN	0.476483	Smoking status	NELSON
Current smokers	SQM	0.251534	Smoking status	NELSON
Current smokers	OTH	0.102249	Smoking status	NELSON
Current smokers	SCLC	0.169734	Smoking status	NELSON
Quit < 5 years	ADN	0.583333	Smoking status	NELSON
Quit < 5 years	SQM	0.179487	Smoking status	NELSON
Quit < 5 years	OTH	0.160256	Smoking status	NELSON
Quit < 5 years	SCLC	0.0769231	Smoking status	NELSON
Quit 5-10 years	ADN	0.494737	Smoking status	NELSON
Quit 5-10 years	SQM	0.231579	Smoking status	NELSON
Quit 5-10 years	OTH	0.189474	Smoking status	NELSON
Quit 5-10 years	SCLC	0.0842105	Smoking status	NELSON
<30 pack-years	ADN	0.5	Accumulated Pack-years	NELSON
<30 pack-years	SQM	0.228571	Accumulated Pack-years	NELSON
<30 pack-years	OTH	0.1	Accumulated Pack-years	NELSON
<30 pack-years	SCLC	0.171429	Accumulated Pack-years	NELSON
30-39 pack-years	ADN	0.527919	Accumulated Pack-years	NELSON
30-39 pack-years	SQM	0.208122	Accumulated Pack-years	NELSON
30-39 pack-years	OTH	0.147208	Accumulated Pack-years	NELSON
30-39 pack-years	SCLC	0.116751	Accumulated Pack-years	NELSON
40-49 pack-years	ADN	0.502793	Accumulated Pack-years	NELSON
40-49 pack-years	SQM	0.234637	Accumulated Pack-years	NELSON
40-49 pack-years	OTH	0.111732	Accumulated Pack-years	NELSON
40-49 pack-years	SCLC	0.150838	Accumulated Pack-years	NELSON
>= 50 pack-years	ADN	0.475556	Accumulated Pack-years	NELSON
>= 50 pack-years	SQM	0.262222	Accumulated Pack-years	NELSON
>= 50 pack-years	OTH	0.133333	Accumulated Pack-years	NELSON
>= 50 pack-years	SCLC	0.128889	Accumulated Pack-years	NELSON
Men	ADN	0.481361	Sex	NELSON
Men	SQM	0.256078	Sex	NELSON
Men	OTH	0.124797	Sex	NELSON
Men	SCLC	0.137763	Sex	NELSON
Women	ADN	0.6	Sex	NELSON
Women	SQM	0.128	Sex	NELSON
Women	OTH	0.128	Sex	NELSON
Women	SCLC	0.144	Sex	NELSON
Current smokers	ADN	0.443719	Smoking status	NLST
Current smokers	SQM	0.232463	Smoking status	NLST
Current smokers	OTH	0.159054	Smoking status	NLST
Current smokers	SCLC	0.164763	Smoking status	NLST
Quit < 5 years	ADN	0.464286	Smoking status	NLST
Quit < 5 years	SQM	0.235119	Smoking status	NLST
Quit < 5 years	OTH	0.154762	Smoking status	NLST
Quit < 5 years	SCLC	0.145833	Smoking status	NLST
Quit 5-10 years	ADN	0.598131	Smoking status	NLST
Quit 5-10 years	SQM	0.238318	Smoking status	NLST
Quit 5-10 years	OTH	0.102804	Smoking status	NLST
Quit 5-10 years	SCLC	0.0607477	Smoking status	NLST
Quit >10 years	ADN	0.622407	Smoking status	NLST
Quit >10 years	SQM	0.174274	Smoking status	NLST
Quit >10 years	OTH	0.116183	Smoking status	NLST
Quit >10 years	SCLC	0.0871369	Smoking status	NLST
30-39 pack-years	ADN	0.573991	Accumulated Pack-years	NLST
30-39 pack-years	SQM	0.188341	Accumulated Pack-years	NLST
30-39 pack-years	OTH	0.161435	Accumulated Pack-years	NLST
30-39 pack-years	SCLC	0.0762332	Accumulated Pack-years	NLST
40-49 pack-years	ADN	0.507663	Accumulated Pack-years	NLST
40-49 pack-years	SQM	0.185824	Accumulated Pack-years	NLST
40-49 pack-years	OTH	0.149425	Accumulated Pack-years	NLST
40-49 pack-years	SCLC	0.157088	Accumulated Pack-years	NLST
>= 50 pack-years	ADN	0.460342	Accumulated Pack-years	NLST
>= 50 pack-years	SQM	0.250389	Accumulated Pack-years	NLST
>= 50 pack-years	OTH	0.143079	Accumulated Pack-years	NLST
>= 50 pack-years	SCLC	0.14619	Accumulated Pack-years	NLST
Men	ADN	0.455144	Sex	NLST
Men	SQM	0.269959	Sex	NLST
Men	OTH	0.137449	Sex	NLST
Men	SCLC	0.137449	Sex	NLST
Women	ADN	0.529412	Sex	NLST
Women	SQM	0.16299	Sex	NLST
Women	OTH	0.160539	Sex	NLST
Women	SCLC	0.147059	Sex	NLST

## Sheet: Figure 4
Histology	Trial	LC mortality rate difference	Lower bound 95% confidence interval LC mortality rate difference	Upper bound 95% confidence interval LC mortality rate difference	Relative difference in LC mortality rate	Lower bound 95% confidence interval relative LC mortality rate difference	Upper bound 95% confidence interval relative LC mortality rate difference
ADN	NELSON	-0.229372	-0.601282	0.142538	-0.17	-0.38	0.12
SQM	NELSON	-0.456058	-0.726373	-0.185743	-0.51	-0.68	-0.24
OTH	NELSON	-0.0999928	-0.282797	0.0828109	-0.28	-0.61	0.32
SCLC	NELSON	-0.0577481	-0.313227	0.19773	-0.09	-0.41	0.39
ADN	NLST	-0.273777	-0.482005	-0.0655485	-0.23	-0.37	-0.06
SQM	NLST	0.10696	-0.0355114	0.249432	0.24	-0.07	0.66
OTH	NLST	-0.193133	-0.332483	-0.0537833	-0.34	-0.51	-0.11
SCLC	NLST	-0.0699159	-0.221764	0.0819324	-0.12	-0.33	0.16

## Sheet: Figure 5
Histology	Stage	LC incidence rate difference	Lower bound 95% confidence interval LC incidence rate difference	Upper bound 95% confidence interval LC incidence rate difference	Trial
ADN	IA	1.20767	0.908909	1.50642	NELSON
ADN	IB	0.212946	0.0434446	0.382448	NELSON
ADN	IIA	-0.000225575	-0.130966	0.130515	NELSON
ADN	IIB	-0.0570714	-0.17535	0.0612071	NELSON
ADN	IIIA	-0.000410136	-0.176701	0.175881	NELSON
ADN	IIIB	0.0139449	-0.130889	0.158779	NELSON
ADN	IV	-0.399336	-0.691735	-0.106937	NELSON
ADN	Unknown	-0.0142525	-0.0625433	0.0340384	NELSON
SQM	IA	0.184564	0.0294152	0.339713	NELSON
SQM	IB	0.0140474	-0.100875	0.12897	NELSON
SQM	IIA	-0.0569688	-0.135837	0.0218992	NELSON
SQM	IIB	0.0282794	-0.0832067	0.139765	NELSON
SQM	IIIA	-0.0144985	-0.15934	0.130343	NELSON
SQM	IIIB	-0.185138	-0.324561	-0.0457161	NELSON
SQM	IV	-0.31337	-0.50655	-0.120189	NELSON
SQM	Unknown	-2.05068e-05	-0.0394403	0.0393993	NELSON
OTH	IA	0.0709957	-0.0214217	0.163413	NELSON
OTH	IB	-4.10136e-05	-0.0557891	0.0557071	NELSON
OTH	IIA	0.0142114	-0.0136425	0.0420654	NELSON
OTH	IIB	0.0142114	-0.0136425	0.0420654	NELSON
OTH	IIIA	-0.0285049	-0.0967985	0.0397886	NELSON
OTH	IIIB	0.0283614	-0.0504641	0.107187	NELSON
OTH	IV	0.0139654	-0.125401	0.153332	NELSON
OTH	Unknown	0.156059	-0.0134554	0.325574	NELSON
SCLC	IA	0	0	0	NELSON
SCLC	IB	0	0	0	NELSON
SCLC	IIA	0	0	0	NELSON
SCLC	IIB	-0.014232	-0.0421261	0.0136622	NELSON
SCLC	IIIA	-0.028587	-0.132893	0.0757189	NELSON
SCLC	IIIB	-0.0570509	-0.168567	0.0544654	NELSON
SCLC	IV	-0.0149497	-0.249823	0.219923	NELSON
SCLC	Unknown	-0.014232	-0.0421261	0.0136622	NELSON
ADN	IA	0.954771	0.723909	1.18563	NLST
ADN	IB	0.0925474	-0.023122	0.208217	NLST
ADN	IIA	0.0105374	-0.0834727	0.104547	NLST
ADN	IIB	-0.00073231	-0.072073	0.0706084	NLST
ADN	IIIA	-0.0669748	-0.185603	0.0516536	NLST
ADN	IIIB	-0.0359676	-0.0972489	0.0253137	NLST
ADN	IV	-0.29378	-0.469796	-0.117764	NLST
ADN	Unknown	0.0468904	-0.00213834	0.0959192	NLST
SQM	IA	0.215678	0.076437	0.354919	NLST
SQM	IB	-0.00100211	-0.0844561	0.0824519	NLST
SQM	IIA	0.0759705	0.00194394	0.149997	NLST
SQM	IIB	-0.0358905	-0.0926325	0.0208516	NLST
SQM	IIIA	-0.00731147	-0.106196	0.0915726	NLST
SQM	IIIB	0.0231561	-0.0335088	0.0798211	NLST
SQM	IV	-0.0667435	-0.178392	0.0449054	NLST
SQM	Unknown	0.00573122	-0.0289751	0.0404376	NLST
OTH	IA	0.0639299	-0.0202656	0.148125	NLST
OTH	IB	-0.0120406	-0.0521524	0.0280712	NLST
OTH	IIA	0.0174249	-0.0273678	0.0622176	NLST
OTH	IIB	-0.0237728	-0.0565595	0.0090139	NLST
OTH	IIIA	-0.0245437	-0.104745	0.0556581	NLST
OTH	IIIB	-0.0417759	-0.0973331	0.0137813	NLST
OTH	IV	-0.167759	-0.297759	-0.0377581	NLST
OTH	Unknown	0.0292728	-0.0124018	0.0709474	NLST
SCLC	IA	-0.0238499	-0.0639835	0.0162837	NLST
SCLC	IB	-0.0237343	-0.0521438	0.00467525	NLST
SCLC	IIA	-0.00603956	-0.0366731	0.024594	NLST
SCLC	IIB	-0.0236957	-0.0469171	-0.000474341	NLST
SCLC	IIIA	0.0346186	-0.040348	0.109585	NLST
SCLC	IIIB	0.0171937	-0.0429195	0.0773068	NLST
SCLC	IV	-0.0919809	-0.245992	0.0620302	NLST
SCLC	Unknown	0.0115781	-0.0284901	0.0516463	NLST
